# Supplementary material for: Prevalence of Elevated Blood Triglycerides and Associated Risk Factors: Findings from a Nationwide Health Screening in Mongolia
Source: Int J Environ Res Public Health. 2024 Nov 25;21(12):1559. doi: 10.3390/ijerph21121559 (PMC11675759; doi:10.3390/ijerph21121559)
Supplement: Supplementary file 1 [file ijerph-21-01559-s001.zip]

Archive with 1 entries (1 files):
- ijerph-3212457-supplementary.pdf
